# Supplementary material for: Genome-Wide Analysis of Multiple Organellar RNA Editing Factor (MORF) Family in Kiwifruit (Actinidia chinensis) Reveals Its Roles in Chloroplast RNA Editing and Pathogens Stress
Source: Plants (Basel). 2022 Jan 6;11(2):146. doi: 10.3390/plants11020146 (PMC8779991; doi:10.3390/plants11020146)
Supplement: Supplementary file 1 [file plants-11-00146-s001.zip]

Archive with 2 entries (2 files):
- SupplementaryS1.xlsx
- SupplementaryS2.xlsx
