# Supplementary material for: Genome-Wide Analysis of Multiple Organellar RNA Editing Factor (MORF) Family in Kiwifruit (Actinidia chinensis) Reveals Its Roles in Chloroplast RNA Editing and Pathogens Stress
Source: Plants (Basel). 2022 Jan 6;11(2):146. doi: 10.3390/plants11020146 (PMC8779991; doi:10.3390/plants11020146)
Supplement: Supplementary file 1 [file plants-11-00146-s001.zip › SupplementaryS1.xlsx]

## Sheet: project2.pla.out_project2
Table S1: Detailed information of identified RNA editing sites in plasmid of kiwifruit
Chr	Strand	Name	Genome_pos	Gene_pos	AA_pos	Phase	Ref->Alt	RefCodon->AltCodon	RefAA->AltAA	AltRatio	Depth	Pvalue(fisher)	Function
KP297245	-	matK	2405	454	152	1	C->T	CAC->TAC	H->Y	0.8	145	9.69647e-54	maturase
KP297245	-	matK	2149	710	237	2	C->T	TCT->TTT	S->F	0.185	200	1.16102e-12	maturase
KP297245	-	matK	1616	1243	415	1	C->T	CAT->TAT	H->Y	0.69863	219	1.99197e-65	maturase
KP297245	-	atpA	10945	791	264	2	C->T	CCC->CTC	P->L	0.983137	593	0	ATP synthase CF1 subunit alpha
KP297245	-	atpF	12988	92	31	2	C->T	CCA->CTA	P->L	0.928731	898	0	ATP synthase CF0 subunit I
KP297245	-	atpI	15584	29	10	2	C->T	ACA->ATA	T->I	0.264286	140	4.67265e-13	ATP synthase CF0 subunit IV
KP297245	-	rps2	16402	134	45	2	C->T	ACA->ATA	T->I	1	83	1.72898e-49	ribosomal protein S2
KP297245	-	rps2	16288	248	83	2	C->T	TCA->TTA	S->L	0.935252	139	3.15504e-69	ribosomal protein S2
KP297245	-	rpoC2	18040	2843	948	2	C->T	TCT->TTT	S->F	0.943878	196	1.40717e-99	RNA polymerase b'-subunit
KP297245	-	rpoC2	17161	3722	1241	2	C->T	TCA->TTA	S->L	0.953608	194	5.28084e-101	RNA polymerase b'-subunit
KP297245	-	rpoC1	23808	62	21	2	C->T	TCA->TTA	S->L	0.884146	164	1.25817e-72	RNA polymerase b'-subunit
KP297245	-	rpoB	26750	338	113	2	C->T	TCT->TTT	S->F	0.939227	181	6.21261e-91	RNA polymerase b-subunit
KP297245	-	rpoB	26615	473	158	2	C->T	TCA->TTA	S->L	0.944056	143	9.47197e-73	RNA polymerase b-subunit
KP297245	-	rpoB	26537	551	184	2	C->T	TCA->TTA	S->L	0.934307	137	4.41874e-68	RNA polymerase b-subunit
KP297245	-	rpoB	26522	566	189	2	C->T	TCG->TTG	S->L	0.918239	159	4.87266e-76	RNA polymerase b-subunit
KP297245	-	rpoB	25088	2000	667	2	C->T	TCT->TTT	S->F	0.982456	114	2.92948e-64	RNA polymerase b-subunit
KP297245	+	psbZ	36580	50	17	2	C->T	TCA->TTA	S->L	0.369318	176	3.6742e-23	photosystem II protein Z
KP297245	-	rps14	37757	80	27	2	C->T	TCA->TTA	S->L	0.929047	451	1.13987e-220	ribosomal protein S14
KP297245	-	rps14	37688	149	50	2	C->T	CCA->CTA	P->L	0.946381	373	1.79638e-190	ribosomal protein S14
KP297245	-	ndhK	51074	81	27	3	C->T	TTC->TTT	F->F	0.96875	96	4.34509e-52	NADH-plastoquinone oxidoreductase subunit K
KP297245	-	ndhC	51357	40	14	1	C->T	CTA->TTA	L->L	0.466667	150	2.0237e-26	NADH-plastoquinone oxidoreductase subunit 3
KP297245	-	ndhC	51074	323	108	2	C->T	TCA->TTA	S->L	0.96875	96	4.34509e-52	NADH-plastoquinone oxidoreductase subunit 3
KP297245	+	psaI	60762	80	27	2	C->T	TCT->TTT	S->F	0.769231	52	2.07459e-18	photosystem I reaction center subunit VIII
KP297245	+	psaI	60767	85	29	1	C->T	CAT->TAT	H->Y	0.5	52	2.1991e-10	photosystem I reaction center subunit VIII
KP297245	+	cemA	62574	180	60	3	C->T	TTC->TTT	F->F	0.339806	103	8.8491e-13	envelope membrane protein
KP297245	-	psbF	65667	77	26	2	C->T	TCT->TTT	S->F	0.716312	141	2.55502e-43	photosystem II cytochrome b559 beta subunit
KP297245	-	psbE	65791	214	72	1	C->T	CCT->TCT	P->S	0.828767	146	1.83426e-57	photosystem II cytochrome b559 alpha subunit
KP297245	+	petL	67299	5	2	2	C->T	CCT->CTT	P->L	0.814815	108	2.09531e-41	cytochrome b6-f complex subunit 6
KP297245	+	rps18	69799	257	86	2	C->T	TCG->TTG	S->L	0.700893	224	3.13988e-67	ribosomal protein S18
KP297245	+	rps12	144885	221	74	2	C->T	TCA->TTA	S->L	0.976923	260	3.8723e-144	ribosomal protein S12
KP297245	+	petB	77498	15	5	3	C->T	GTC->GTT	V->V	0.232472	542	3.10319e-42	cytochrome b6
KP297245	+	petB	78097	614	205	2	C->T	CCA->CTA	P->L	0.975945	582	1.19563886293582e-321	cytochrome b6
KP297245	-	rpoA	80640	200	67	2	C->T	TCT->TTT	S->F	0.822581	124	3.03172e-48	RNA polymerase a-subunit
KP297245	-	rps8	82298	182	61	2	C->T	TCA->TTA	S->L	0.954717	265	2.7478e-138	ribosomal protein S8
KP297245	-	rpl23	88013	89	30	2	C->T	TCA->TTA	S->L	0.891566	83	1.50206e-37	ribosomal protein L23
KP297245	-	ndhB	99099	149	50	2	C->T	TCA->TTA	S->L	0.898305	59	3.39122e-27	NADH-plastoquinone oxidoreductase subunit 2
KP297245	-	ndhB	98781	467	156	2	C->T	CCA->CTA	P->L	0.873016	63	1.76292e-27	NADH-plastoquinone oxidoreductase subunit 2
KP297245	-	ndhB	98662	586	196	1	C->T	CAT->TAT	H->Y	0.541667	48	1.33406e-10	NADH-plastoquinone oxidoreductase subunit 2
KP297245	-	ndhB	98637	611	204	2	C->T	TCA->TTA	S->L	0.888889	54	2.01401e-24	NADH-plastoquinone oxidoreductase subunit 2
KP297245	-	ndhB	98502	746	249	2	C->T	TCT->TTT	S->F	0.865854	82	4.19074e-35	NADH-plastoquinone oxidoreductase subunit 2
KP297245	-	ndhB	97739	830	277	2	C->T	TCA->TTA	S->L	0.880952	42	9.13651e-19	NADH-plastoquinone oxidoreductase subunit 2
KP297245	-	ndhB	97088	1481	494	2	C->T	CCA->CTA	P->L	0.836364	55	2.79523e-22	NADH-plastoquinone oxidoreductase subunit 2
KP297245	-	ndhF	114741	290	97	2	C->T	TCA->TTA	S->L	0.357143	28	0.000368554	NADH-plastoquinone oxidoreductase subunit 5
KP297245	+	ccsA	117705	790	264	1	C->T	CGA->TGA	R->*	0.112676	71	0.00317179	heme attachment to plastid cytochrome c
KP297245	+	ccsA	117798	883	295	1	T->A	TTA->ATA	L->I	0.3125	48	8.35728e-06	heme attachment to plastid cytochrome c
KP297245	-	ndhD	119593	2	1	2	C->T	ACG->ATG	T->M	0.492537	67	5.84271e-13	NADH-plastoquinone oxidoreductase subunit 4
KP297245	-	ndhD	119212	383	128	2	C->T	TCA->TTA	S->L	0.846154	78	4.7014e-32	NADH-plastoquinone oxidoreductase subunit 4
KP297245	-	ndhD	118717	878	293	2	C->T	TCA->TTA	S->L	0.936508	63	1.27007e-31	NADH-plastoquinone oxidoreductase subunit 4
KP297245	-	ndhD	118708	887	296	2	C->T	CCT->CTT	P->L	0.955224	67	3.65349e-35	NADH-plastoquinone oxidoreductase subunit 4
KP297245	-	ndhD	118285	1310	437	2	C->T	TCA->TTA	S->L	0.927273	55	4.61929e-27	NADH-plastoquinone oxidoreductase subunit 4
KP297245	-	ndhD	118125	1470	490	3	C->T	GTC->GTT	V->V	0.159091	44	0.00603632	NADH-plastoquinone oxidoreductase subunit 4
KP297245	-	ndhA	124084	341	114	2	C->T	TCA->TTA	S->L	0.867925	106	1.85813e-45	NADH-plastoquinone oxidoreductase subunit 1
KP297245	-	ndhA	122774	566	189	2	C->T	TCA->TTA	S->L	0.208333	168	4.02724e-12	NADH-plastoquinone oxidoreductase subunit 1
KP297245	-	ndhH	125103	505	169	1	C->T	CAT->TAT	H->Y	0.9375	128	4.07955e-64	NADH-plastoquinone oxidoreductase subunit 7
KP297245	+	ndhB	146539	149	50	2	C->T	TCA->TTA	S->L	0.9	30	4.61338e-14	NADH-plastoquinone oxidoreductase subunit 2
KP297245	+	ndhB	146857	467	156	2	C->T	CCA->CTA	P->L	0.846154	39	2.99264e-16	NADH-plastoquinone oxidoreductase subunit 2
KP297245	+	ndhB	146976	586	196	1	C->T	CAT->TAT	H->Y	0.56	50	1.77542e-11	NADH-plastoquinone oxidoreductase subunit 2
KP297245	+	ndhB	147001	611	204	2	C->T	TCA->TTA	S->L	0.785714	42	1.81208e-15	NADH-plastoquinone oxidoreductase subunit 2
KP297245	+	ndhB	147136	746	249	2	C->T	TCT->TTT	S->F	0.944444	90	1.27325e-45	NADH-plastoquinone oxidoreductase subunit 2
KP297245	+	ndhB	147899	830	277	2	C->T	TCA->TTA	S->L	0.945205	73	2.30137e-37	NADH-plastoquinone oxidoreductase subunit 2
KP297245	+	ndhB	148550	1481	494	2	C->T	CCA->CTA	P->L	0.866667	30	3.92138e-13	NADH-plastoquinone oxidoreductase subunit 2
										0.757606	154.246

## Sheet: Sheet1
matK
atpA
atpF
atpI
rps2
rpoC2
rpoC1
rpoB
psbZ
rps14
ndhK
ndhC
psaI
cemA
psbF
psbE
petL
rps18
rps12
petB
rpoA
rps8
rpl23
ndhB
ndhF
ccsA
ndhD
ndhA
ndhH
