# Supplementary material for: Genome-Wide Analysis of Multiple Organellar RNA Editing Factor (MORF) Family in Kiwifruit (Actinidia chinensis) Reveals Its Roles in Chloroplast RNA Editing and Pathogens Stress
Source: Plants (Basel). 2022 Jan 6;11(2):146. doi: 10.3390/plants11020146 (PMC8779991; doi:10.3390/plants11020146)
Supplement: Supplementary file 1 [file plants-11-00146-s001.zip › SupplementaryS2.xlsx]

## Sheet: project2.mit.out_project2
Table S2: Detailed information of identified RNA editing sites in mitochondria of kiwifruit
Chr	Strand	Name	Genome_pos	Gene_pos	AA_pos	Phase	Ref->Alt	RefCodon->AltCodon	RefAA->AltAA	AltRatio	Depth	Pvalue(fisher)	Function
MH645953.1	+	atp1	1039	1039	347	1	C->T	CCC->TCC	P->S	0.977778	135	4.65621e-75	ATPase subunit 1
MH645953.1	+	atp1	1178	1178	393	2	C->T	TCA->TTA	S->L	0.991525	118	2.07704e-68	ATPase subunit 1
MH645953.1	+	atp1	1216	1216	406	1	C->T	CTT->TTT	L->F	1	134	4.33006e-80	ATPase subunit 1
MH645953.1	+	atp1	1292	1292	431	2	C->T	TCG->TTG	S->L	0.970803	137	1.0793e-74	ATPase subunit 1
MH645953.1	+	atp1	1336	1336	446	1	A->C	ATA->CTA	I->L	0.992908	141	3.84945e-82	ATPase subunit 1
MH645953.1	+	atp1	1415	1415	472	2	C->T	CCA->CTA	P->L	0.953947	152	2.99176e-79	ATPase subunit 1
MH645953.1	+	atp1	1490	1490	497	2	C->T	CCA->CTA	P->L	0.904762	63	1.98639e-29	ATPase subunit 1
MH645953.1	-	atp4	485969	59	20	2	C->T	TCT->TTT	S->F	0.758621	58	4.86588e-20	ATPase subunit 4
MH645953.1	-	atp4	485957	71	24	2	C->T	TCA->TTA	S->L	0.916667	60	8.54929e-29	ATPase subunit 4
MH645953.1	-	atp4	485939	89	30	2	C->T	TCA->TTA	S->L	1	62	6.57547e-37	ATPase subunit 4
MH645953.1	-	atp4	485910	118	40	1	C->T	CGT->TGT	R->C	1	64	4.17517e-38	ATPase subunit 4
MH645953.1	-	atp4	485890	138	46	3	C->T	ATC->ATT	I->I	0.35	60	5.69114e-08	ATPase subunit 4
MH645953.1	-	atp4	485813	215	72	2	C->T	TCG->TTG	S->L	0.97619	42	2.56118e-23	ATPase subunit 4
MH645953.1	-	atp4	485801	227	76	2	C->T	CCC->CTC	P->L	0.894737	38	1.62391e-17	ATPase subunit 4
MH645953.1	-	atp4	485780	248	83	2	C->T	CCT->CTT	P->L	0.97619	42	2.56118e-23	ATPase subunit 4
MH645953.1	-	atp4	485778	250	84	1	C->T	CCG->TCG	P->S	0.333333	42	1.66555e-05	ATPase subunit 4
MH645953.1	-	atp4	485777	251	84	2	C->T	CCG->CTG	P->L	0.97619	42	2.56118e-23	ATPase subunit 4
MH645953.1	-	atp4	485633	395	132	2	C->T	TCA->TTA	S->L	0.989583	96	2.68713e-55	ATPase subunit 4
MH645953.1	-	atp4	485622	406	136	1	C->T	CCA->TCA	P->S	0.955556	90	3.35065e-47	ATPase subunit 4
MH645953.1	-	atp4	485621	407	136	2	C->T	CCA->CTA	P->L	0.922222	90	1.41148e-43	ATPase subunit 4
MH645953.1	-	atp4	485612	416	139	2	C->T	ACT->ATT	T->I	0.810526	95	3.71882e-36	ATPase subunit 4
MH645953.1	+	atp8	647482	47	16	2	C->T	TCA->TTA	S->L	0.891892	37	5.79968e-17	ATPase subunit 8
MH645953.1	+	atp8	647493	58	20	1	C->T	CTC->TTC	L->F	0.894737	38	1.62391e-17	ATPase subunit 8
MH645953.1	+	atp8	647511	76	26	1	C->T	CCC->TCC	P->S	0.85	40	8.71274e-17	ATPase subunit 8
MH645953.1	+	atp8	647512	77	26	2	C->T	CCC->CTC	P->L	0.375	40	6.0618e-06	ATPase subunit 8
MH645953.1	+	atp8	647675	240	80	3	C->T	TCC->TCT	S->S	0.9	80	6.9832e-37	ATPase subunit 8
MH645953.1	+	atp8	647887	452	151	2	C->T	CCA->CTA	P->L	0.975904	83	6.17244e-46	ATPase subunit 8
MH645953.1	+	atp9	25869	20	7	2	C->T	TCA->TTA	S->L	0.942029	69	4.60731e-35	ATPase subunit 9
MH645953.1	+	atp9	25899	50	17	2	C->T	TCA->TTA	S->L	0.916667	60	8.54929e-29	ATPase subunit 9
MH645953.1	+	atp9	25930	81	27	3	C->T	GTC->GTT	V->V	0.735294	34	1.98194e-11	ATPase subunit 9
MH645953.1	+	atp9	25931	82	28	1	C->T	CTT->TTT	L->F	0.852941	34	2.02353e-14	ATPase subunit 9
MH645953.1	+	atp9	25941	92	31	2	C->T	TCG->TTG	S->L	0.709677	31	5.87499e-10	ATPase subunit 9
MH645953.1	+	atp9	26031	182	61	2	C->T	TCG->TTG	S->L	0.461538	13	0.00745342	ATPase subunit 9
MH645953.1	+	atp9	26040	191	64	2	C->T	CCA->CTA	P->L	0.5625	16	0.000407861	ATPase subunit 9
MH645953.1	+	atp9	26054	205	69	1	C->T	CTG->TTG	L->L	0.592593	27	6.18058e-07	ATPase subunit 9
MH645953.1	+	atp9	26061	212	71	2	C->T	TCA->TTA	S->L	0.653846	26	1.42377e-07	ATPase subunit 9
MH645953.1	+	atp9	26064	215	72	2	C->T	TCC->TTC	S->F	0.653846	26	1.42377e-07	ATPase subunit 9
MH645953.1	+	atp9	26072	223	75	1	C->T	CGA->TGA	R->*	0.709677	31	5.87499e-10	ATPase subunit 9
MH645953.1	-	ccmB	627019	28	10	1	C->T	CAT->TAT	H->Y	0.833333	12	3.36519e-05	cytochrome c biogenesis B
MH645953.1	-	ccmB	627004	43	15	1	C->T	CCC->TCC	P->S	0.9	10	5.9538e-05	cytochrome c biogenesis B
MH645953.1	-	ccmB	626976	71	24	2	C->T	CCA->CTA	P->L	0.545455	11	0.00619195	cytochrome c biogenesis B
MH645953.1	-	ccmC	483734	5	2	2	C->T	TCC->TTC	S->F	0.7	30	1.79187e-09	cytochrome c biogenesis C
MH645953.1	-	ccmC	483663	76	26	1	C->T	CGG->TGG	R->W	1	17	4.28521e-10	cytochrome c biogenesis C
MH645953.1	-	ccmC	483636	103	35	1	C->T	CAT->TAT	H->Y	0.75	8	0.0034965	cytochrome c biogenesis C
MH645953.1	-	ccmC	483606	133	45	1	C->T	CTT->TTT	L->F	1	10	5.41254e-06	cytochrome c biogenesis C
MH645953.1	-	ccmC	483578	161	54	2	C->T	CCG->CTG	P->L	1	13	9.61483e-08	cytochrome c biogenesis C
MH645953.1	-	ccmC	483560	179	60	2	C->T	GCG->GTG	A->V	1	15	6.44673e-09	cytochrome c biogenesis C
MH645953.1	-	ccmC	483555	184	62	1	C->T	CGG->TGG	R->W	0.9375	16	2.82824e-08	cytochrome c biogenesis C
MH645953.1	-	ccmC	483458	281	94	2	C->T	ACA->ATA	T->I	0.952381	21	4.08726e-11	cytochrome c biogenesis C
MH645953.1	-	ccmC	483440	299	100	2	C->T	TCT->TTT	S->F	0.882353	17	7.32771e-08	cytochrome c biogenesis C
MH645953.1	-	ccmC	483408	331	111	1	C->T	CGG->TGG	R->W	0.857143	14	2.99128e-06	cytochrome c biogenesis C
MH645953.1	-	ccmC	483381	358	120	1	C->T	CGG->TGG	R->W	1	5	0.00396825	cytochrome c biogenesis C
MH645953.1	+	ccmFn	446906	44	15	2	C->T	CCG->CTG	P->L	0.857143	7	0.002331	cytochrome c biogenesis FN
MH645953.1	+	ccmFn	446966	104	35	2	C->T	CCT->CTT	P->L	0.941176	17	7.71338e-09	cytochrome c biogenesis FN
MH645953.1	+	ccmFn	447005	143	48	2	C->T	TCG->TTG	S->L	0.733333	15	2.49875e-05	cytochrome c biogenesis FN
MH645953.1	+	ccmFn	447010	148	50	1	C->T	CGT->TGT	R->C	0.928571	14	3.7391e-07	cytochrome c biogenesis FN
MH645953.1	+	ccmFn	447019	157	53	1	C->T	CCT->TCT	P->S	1	14	2.49273e-08	cytochrome c biogenesis FN
MH645953.1	+	ccmFn	447116	254	85	2	C->T	TCA->TTA	S->L	1	20	7.25444e-12	cytochrome c biogenesis FN
MH645953.1	+	ccmFn	447124	262	88	1	C->T	CGG->TGG	R->W	1	20	7.25444e-12	cytochrome c biogenesis FN
MH645953.1	+	ccmFn	447151	289	97	1	C->T	CTT->TTT	L->F	0.958333	24	7.75251e-13	cytochrome c biogenesis FN
MH645953.1	+	ccmFn	447240	378	126	3	C->T	TTC->TTT	F->F	0.28	25	0.00481256	cytochrome c biogenesis FN
MH645953.1	+	ccmFn	447575	713	238	2	C->T	CCT->CTT	P->L	0.714286	14	7.62777e-05	cytochrome c biogenesis FN
MH645953.1	+	ccmFn	447584	722	241	2	C->T	TCA->TTA	S->L	0.666667	12	0.000673038	cytochrome c biogenesis FN
MH645953.1	+	ccmFn	447622	760	254	1	C->T	CGT->TGT	R->C	0.818182	11	0.000110571	cytochrome c biogenesis FN
MH645953.1	+	ccmFn	447644	782	261	2	C->T	TCA->TTA	S->L	0.846154	13	1.00956e-05	cytochrome c biogenesis FN
MH645953.1	+	ccmFn	447656	794	265	2	C->T	CCA->CTA	P->L	0.714286	14	7.62777e-05	cytochrome c biogenesis FN
MH645953.1	+	ccmFn	447671	809	270	2	C->T	TCA->TTA	S->L	0.785714	14	1.69506e-05	cytochrome c biogenesis FN
MH645953.1	+	ccmFn	447728	866	289	2	C->G	GCC->GGC	A->G	1	17	4.28521e-10	cytochrome c biogenesis FN
MH645953.1	+	ccmFn	447820	958	320	1	C->T	CGC->TGC	R->C	0.947368	19	5.65847e-10	cytochrome c biogenesis FN
MH645953.1	+	ccmFn	448141	1279	427	1	C->T	CGG->TGG	R->W	0.9375	32	3.06118e-16	cytochrome c biogenesis FN
MH645953.1	+	ccmFn	448169	1307	436	2	C->T	CCA->CTA	P->L	0.909091	22	1.31173e-10	cytochrome c biogenesis FN
MH645953.1	+	ccmFn	448186	1324	442	1	C->T	CAT->TAT	H->Y	0.714286	14	7.62777e-05	cytochrome c biogenesis FN
MH645953.1	+	ccmFn	448384	1522	508	1	C->T	CCC->TCC	P->S	0.833333	6	0.00757576	cytochrome c biogenesis FN
MH645953.1	-	cob	601338	118	40	1	C->T	CCG->TCG	P->S	0.980769	52	3.34793e-29	apocytochrome b
MH645953.1	-	cob	601170	286	96	1	C->T	CTC->TTC	L->F	1	53	1.59425e-31	apocytochrome b
MH645953.1	-	cob	601158	298	100	1	C->T	CAC->TAC	H->Y	1	53	1.59425e-31	apocytochrome b
MH645953.1	-	cob	601131	325	109	1	C->T	CAT->TAT	H->Y	1	56	2.56023e-33	apocytochrome b
MH645953.1	-	cob	601098	358	120	1	C->T	CGG->TGG	R->W	1	59	4.10565e-35	apocytochrome b
MH645953.1	-	cob	601037	419	140	2	C->T	CCA->CTA	P->L	1	66	2.64978e-39	apocytochrome b
MH645953.1	-	cob	600888	568	190	1	C->T	CAT->TAT	H->Y	0.975	40	3.8137e-22	apocytochrome b
MH645953.1	-	cob	600776	680	227	2	C->T	TCT->TTT	S->F	1	33	1.38515e-19	apocytochrome b
MH645953.1	-	cob	600648	808	270	1	C->T	CCC->TCC	P->S	1	57	6.45721e-34	apocytochrome b
MH645953.1	-	cob	600603	853	285	1	C->T	CAT->TAT	H->Y	1	48	1.55399e-28	apocytochrome b
MH645953.1	-	cob	600548	908	303	2	C->T	CCA->CTA	P->L	1	26	2.01646e-15	apocytochrome b
MH645953.1	-	cob	600542	914	305	2	C->T	TCT->TTT	S->F	1	26	2.01646e-15	apocytochrome b
MH645953.1	-	cob	600474	982	328	1	C->T	CAC->TAC	H->Y	1	35	8.91375e-21	apocytochrome b
MH645953.1	-	cob	600441	1015	339	1	C->T	CGC->TGC	R->C	1	41	2.35413e-24	apocytochrome b
MH645953.1	-	cob	600372	1084	362	1	C->T	CCT->TCT	P->S	1	62	6.57547e-37	apocytochrome b
MH645953.1	-	cob	600358	1098	366	3	C->T	TTC->TTT	F->F	0.338462	65	2.79633e-08	apocytochrome b
MH645953.1	-	cob	600332	1124	375	2	C->T	CCG->CTG	P->L	1	49	3.92501e-29	apocytochrome b
MH645953.1	+	cox2	475977	27	9	3	C->T	CTC->CTT	L->L	0.893939	66	8.63483e-30	cytochrome c oxidase subunit 2
MH645953.1	+	cox2	475988	38	13	2	C->T	CCT->CTT	P->L	0.634615	52	5.47547e-14	cytochrome c oxidase subunit 2
MH645953.1	+	cox2	476021	71	24	2	C->T	TCT->TTT	S->F	0.907407	54	2.01401e-25	cytochrome c oxidase subunit 2
MH645953.1	+	cox2	476094	144	48	3	T->G	CTT->CTG	L->L	1	54	4.02288e-32	cytochrome c oxidase subunit 2
MH645953.1	+	cox2	476113	163	55	1	C->T	CGG->TGG	R->W	0.813559	59	8.88397e-23	cytochrome c oxidase subunit 2
MH645953.1	+	cox2	476203	253	85	1	C->T	CGG->TGG	R->W	0.936842	95	1.39702e-47	cytochrome c oxidase subunit 2
MH645953.1	+	cox2	476228	278	93	2	C->T	CCG->CTG	P->L	0.947368	95	8.29912e-49	cytochrome c oxidase subunit 2
MH645953.1	+	cox2	476329	379	127	1	C->T	CGG->TGG	R->W	0.926471	68	2.52481e-33	cytochrome c oxidase subunit 2
MH645953.1	+	cox2	476393	443	148	2	C->T	ACG->ATG	T->M	0.859649	57	3.2592e-24	cytochrome c oxidase subunit 2
MH645953.1	+	cox2	476411	461	154	2	C->T	CCA->CTA	P->L	0.87037	54	1.75507e-23	cytochrome c oxidase subunit 2
MH645953.1	+	cox2	476426	476	159	2	C->T	TCA->TTA	S->L	0.869565	46	4.95588e-20	cytochrome c oxidase subunit 2
MH645953.1	+	cox2	476494	544	182	1	C->T	CCT->TCT	P->S	0.769231	39	6.16198e-14	cytochrome c oxidase subunit 2
MH645953.1	+	cox2	476507	557	186	2	C->T	CCT->CTT	P->L	0.815789	38	6.5838e-15	cytochrome c oxidase subunit 2
MH645953.1	+	cox2	476531	581	194	2	C->T	TCA->TTA	S->L	0.709677	31	5.87499e-10	cytochrome c oxidase subunit 2
MH645953.1	+	cox2	476582	632	211	2	C->T	TCG->TTG	S->L	0.714286	28	3.95628e-09	cytochrome c oxidase subunit 2
MH645953.1	+	cox2	476648	698	233	2	C->T	ACG->ATG	T->M	0.789474	19	2.50529e-07	cytochrome c oxidase subunit 2
MH645953.1	+	cox2	478222	721	241	1	C->T	CCT->TCT	P->S	0.866667	15	8.76755e-07	cytochrome c oxidase subunit 2
MH645953.1	+	cox2	478243	742	248	1	C->T	CGG->TGG	R->W	0.84	25	1.87888e-10	cytochrome c oxidase subunit 2
MH645953.1	+	cox3	648778	259	87	1	A->C	ATT->CTT	I->L	1	60	1.03504e-35	cytochrome c oxidase subunit 3
MH645953.1	+	cox3	648808	289	97	1	C->T	CTT->TTT	L->F	0.96	50	1.31429e-26	cytochrome c oxidase subunit 3
MH645953.1	+	cox3	648823	304	102	1	C->T	CGG->TGG	R->W	0.977273	44	1.71438e-24	cytochrome c oxidase subunit 3
MH645953.1	+	cox3	648830	311	104	2	C->T	TCT->TTT	S->F	0.926829	41	3.11782e-20	cytochrome c oxidase subunit 3
MH645953.1	+	cox3	648833	314	105	2	C->T	TCT->TTT	S->F	0.878049	41	3.22694e-18	cytochrome c oxidase subunit 3
MH645953.1	+	cox3	648938	419	140	2	C->T	CCC->CTC	P->L	0.936508	63	1.27007e-31	cytochrome c oxidase subunit 3
MH645953.1	+	cox3	648941	422	141	2	C->T	CCT->CTT	P->L	0.904762	63	1.98639e-29	cytochrome c oxidase subunit 3
MH645953.1	+	cox3	649031	512	171	2	C->T	TCA->TTA	S->L	0.752941	85	8.70899e-29	cytochrome c oxidase subunit 3
MH645953.1	+	cox3	649172	653	218	2	C->T	TCG->TTG	S->L	0.981132	106	1.60383e-59	cytochrome c oxidase subunit 3
MH645953.1	+	cox3	649273	754	252	1	C->T	CGG->TGG	R->W	1	77	6.82191e-46	cytochrome c oxidase subunit 3
MH645953.1	+	cox3	649283	764	255	2	C->T	CCA->CTA	P->L	0.921053	76	9.49304e-37	cytochrome c oxidase subunit 3
MH645953.1	-	matR	404990	32	11	2	C->T	TCC->TTC	S->F	0.793103	116	1.7706e-42	maturase-related protein
MH645953.1	-	matR	404979	43	15	1	C->T	CCC->TCC	P->S	0.857143	126	1.00568e-52	maturase-related protein
MH645953.1	-	matR	404773	249	83	3	G->C	GTG->GTC	V->V	1	133	1.72556e-79	maturase-related protein
MH645953.1	-	matR	404696	326	109	2	C->T	CCA->CTA	P->L	0.806122	98	6.05596e-37	maturase-related protein
MH645953.1	-	matR	404650	372	124	3	C->T	ATC->ATT	I->I	0.267241	116	4.59195e-11	maturase-related protein
MH645953.1	-	matR	404609	413	138	2	C->T	TCG->TTG	S->L	0.783019	106	4.65956e-38	maturase-related protein
MH645953.1	-	matR	404099	923	308	2	C->T	TCA->TTA	S->L	0.845238	84	2.02675e-34	maturase-related protein
MH645953.1	-	matR	403477	1545	515	3	C->T	CCC->CCT	P->P	0.797101	69	1.11953e-25	maturase-related protein
MH645953.1	-	matR	403343	1679	560	2	C->T	TCC->TTC	S->F	0.921875	64	4.69227e-31	maturase-related protein
MH645953.1	-	matR	403322	1700	567	2	C->T	CCT->CTT	P->L	0.621212	66	4.24294e-17	maturase-related protein
MH645953.1	-	matR	403302	1720	574	1	C->T	CGC->TGC	R->C	0.875	56	1.4165e-24	maturase-related protein
MH645953.1	-	matR	403288	1734	578	3	C->T	TAC->TAT	Y->Y	0.984615	65	6.94243e-37	maturase-related protein
MH645953.1	-	matR	403235	1787	596	2	C->T	CCG->CTG	P->L	0.939394	66	2.42957e-33	maturase-related protein
MH645953.1	-	matR	403178	1844	615	2	C->T	TCA->TTA	S->L	0.97619	84	1.58931e-46	maturase-related protein
MH645953.1	+	nad2	319092	26	9	2	C->T	TCC->TTC	S->F	0.995516	223	3.26468e-131	NADH dehydrogenase subunit 2
MH645953.1	+	nad2	319106	40	14	1	A->C	ATC->CTC	I->L	1	226	2.29251e-135	NADH dehydrogenase subunit 2
MH645953.1	+	nad2	320494	223	75	1	C->T	CTT->TTT	L->F	0.97619	168	5.7826e-93	NADH dehydrogenase subunit 2
MH645953.1	+	nad2	320579	308	103	2	C->T	TCT->TTT	S->F	0.9	40	1.26272e-18	NADH dehydrogenase subunit 2
MH645953.1	+	nad2	320582	311	104	2	C->T	TCC->TTC	S->F	0.948718	39	3.01282e-20	NADH dehydrogenase subunit 2
MH645953.1	+	nad2	320665	394	132	1	C->T	CAT->TAT	H->Y	0.9375	16	2.82824e-08	NADH dehydrogenase subunit 2
MH645953.1	+	nad2	320672	401	134	2	C->T	TCA->TTA	S->L	0.9375	16	2.82824e-08	NADH dehydrogenase subunit 2
MH645953.1	+	nad2	320699	428	143	2	C->T	CCT->CTT	P->L	1	27	5.13627e-16	NADH dehydrogenase subunit 2
MH645953.1	+	nad2	320768	497	166	2	C->T	TCG->TTG	S->L	1	52	6.31686e-31	NADH dehydrogenase subunit 2
MH645953.1	+	nad2	423076	662	221	2	C->T	TCT->TTT	S->F	0.990826	109	4.83771e-63	NADH dehydrogenase subunit 2
MH645953.1	+	nad2	423091	677	226	2	C->T	TCC->TTC	S->F	0.983193	119	3.18128e-67	NADH dehydrogenase subunit 2
MH645953.1	+	nad2	425730	788	263	2	C->T	TCT->TTT	S->F	0.972222	144	8.21454e-79	NADH dehydrogenase subunit 2
MH645953.1	+	nad2	425742	800	267	2	C->T	TCA->TTA	S->L	0.967532	154	3.35489e-83	NADH dehydrogenase subunit 2
MH645953.1	+	nad2	425751	809	270	2	C->T	TCT->TTT	S->F	0.966667	150	7.45018e-81	NADH dehydrogenase subunit 2
MH645953.1	+	nad2	425900	958	320	1	C->T	CGT->TGT	R->C	0.988372	172	9.77016e-99	NADH dehydrogenase subunit 2
MH645953.1	+	nad2	425904	962	321	2	C->T	ACT->ATT	T->I	0.988439	173	2.47794e-99	NADH dehydrogenase subunit 2
MH645953.1	+	nad2	425970	1028	343	2	C->T	TCA->TTA	S->L	0.969925	133	2.42335e-72	NADH dehydrogenase subunit 2
MH645953.1	+	nad2	426000	1058	353	2	C->T	TCA->TTA	S->L	0.976923	130	4.18515e-72	NADH dehydrogenase subunit 2
MH645953.1	+	nad2	426069	1127	376	2	C->T	TCG->TTG	S->L	0.980892	157	4.46144e-88	NADH dehydrogenase subunit 2
MH645953.1	+	nad2	426218	1276	426	1	C->T	CGT->TGT	R->C	0.984496	129	3.70456e-73	NADH dehydrogenase subunit 2
MH645953.1	+	nad2	427841	1400	467	2	C->T	TCA->TTA	S->L	0.986014	143	1.78133e-81	NADH dehydrogenase subunit 2
MH645953.1	+	nad2	427849	1408	470	1	C->T	CCA->TCA	P->S	0.977273	132	2.75736e-73	NADH dehydrogenase subunit 2
MH645953.1	+	nad2	427850	1409	470	2	C->T	CCA->CTA	P->L	0.962121	132	2.56876e-70	NADH dehydrogenase subunit 2
MH645953.1	+	nad2	427857	1416	472	3	C->T	CCC->CCT	P->P	0.962406	133	6.68846e-71	NADH dehydrogenase subunit 2
MH645953.1	+	nad2	427898	1457	486	2	C->T	TCA->TTA	S->L	0.975309	81	9.30016e-45	NADH dehydrogenase subunit 2
MH645953.1	-	nad3	256923	5	2	2	C->T	TCA->TTA	S->L	0.785203	419	1.23637e-149	NADH dehydrogenase subunit 3
MH645953.1	-	nad3	256889	39	13	3	C->T	ATC->ATT	I->I	0.595109	368	2.50782e-87	NADH dehydrogenase subunit 3
MH645953.1	-	nad3	256884	44	15	2	C->T	CCG->CTG	P->L	0.94382	356	1.21724e-180	NADH dehydrogenase subunit 3
MH645953.1	-	nad3	256867	61	21	1	C->T	CTA->TTA	L->L	0.720798	351	1.48715e-109	NADH dehydrogenase subunit 3
MH645953.1	-	nad3	256848	80	27	2	C->T	CCA->CTA	P->L	0.980226	354	3.70422e-198	NADH dehydrogenase subunit 3
MH645953.1	-	nad3	256782	146	49	2	C->T	TCC->TTC	S->F	1	247	1.08982e-147	NADH dehydrogenase subunit 3
MH645953.1	-	nad3	256720	208	70	1	C->T	CCT->TCT	P->S	0.885246	122	2.94646e-54	NADH dehydrogenase subunit 3
MH645953.1	-	nad3	256719	209	70	2	C->T	CCT->CTT	P->L	0.910569	123	7.15294e-58	NADH dehydrogenase subunit 3
MH645953.1	-	nad3	256713	215	72	2	C->T	CCG->CTG	P->L	0.813559	118	4.46246e-45	NADH dehydrogenase subunit 3
MH645953.1	-	nad3	256698	230	77	2	C->T	TCT->TTT	S->F	0.540816	98	5.9791e-21	NADH dehydrogenase subunit 3
MH645953.1	-	nad3	256677	251	84	2	C->T	CCC->CTC	P->L	0.710526	38	4.22712e-12	NADH dehydrogenase subunit 3
MH645953.1	-	nad3	256662	266	89	2	C->T	CCG->CTG	P->L	0.14	50	0.00623983	NADH dehydrogenase subunit 3
MH645953.1	-	nad3	256653	275	92	2	C->T	TCT->TTT	S->F	0.392157	51	9.32663e-08	NADH dehydrogenase subunit 3
MH645953.1	-	nad3	256611	317	106	2	C->T	TCT->TTT	S->F	0.909605	177	6.01154e-83	NADH dehydrogenase subunit 3
MH645953.1	-	nad3	256584	344	115	2	C->T	TCG->TTG	S->L	0.983221	298	2.43005e-168	NADH dehydrogenase subunit 3
MH645953.1	-	nad3	256579	349	117	1	C->T	CGG->TGG	R->W	0.918831	308	3.37123e-147	NADH dehydrogenase subunit 3
MH645953.1	+	nad4	185959	29	10	2	C->T	TCC->TTC	S->F	0.9625	80	9.98217e-43	NADH dehydrogenase subunit 4
MH645953.1	+	nad4	186004	74	25	2	C->T	ACT->ATT	T->I	0.828571	35	4.00797e-14	NADH dehydrogenase subunit 4
MH645953.1	+	nad4	186007	77	26	2	C->T	CCT->CTT	P->L	0.882353	34	2.59427e-15	NADH dehydrogenase subunit 4
MH645953.1	+	nad4	186014	84	28	3	C->T	TTC->TTT	F->F	0.382353	34	2.95831e-05	NADH dehydrogenase subunit 4
MH645953.1	+	nad4	186037	107	36	2	C->T	CCG->CTG	P->L	0.869565	23	3.15786e-10	NADH dehydrogenase subunit 4
MH645953.1	+	nad4	186084	154	52	1	C->T	CCC->TCC	P->S	0.95122	41	2.12578e-21	NADH dehydrogenase subunit 4
MH645953.1	+	nad4	186088	158	53	2	C->T	CCT->CTT	P->L	0.95122	41	2.12578e-21	NADH dehydrogenase subunit 4
MH645953.1	+	nad4	186096	166	56	1	C->T	CGG->TGG	R->W	0.938776	49	8.67428e-25	NADH dehydrogenase subunit 4
MH645953.1	+	nad4	186127	197	66	2	C->T	TCT->TTT	S->F	0.944444	72	8.6675e-37	NADH dehydrogenase subunit 4
MH645953.1	+	nad4	186247	317	106	2	C->T	TCA->TTA	S->L	0.974684	79	1.3992e-43	NADH dehydrogenase subunit 4
MH645953.1	+	nad4	186292	362	121	2	C->T	ACA->ATA	T->I	0.933333	30	4.19399e-15	NADH dehydrogenase subunit 4
MH645953.1	+	nad4	186298	368	123	2	C->T	TCT->TTT	S->F	0.958333	24	7.75251e-13	NADH dehydrogenase subunit 4
MH645953.1	+	nad4	186306	376	126	1	C->T	CGT->TGT	R->C	0.846154	26	5.52611e-11	NADH dehydrogenase subunit 4
MH645953.1	+	nad4	186333	403	135	1	C->T	CGC->TGC	R->C	0.583333	12	0.00228833	NADH dehydrogenase subunit 4
MH645953.1	+	nad4	186346	416	139	2	C->T	CCT->CTT	P->L	0.6	15	0.000349825	NADH dehydrogenase subunit 4
MH645953.1	+	nad4	186366	436	146	1	C->T	CCC->TCC	P->S	0.833333	18	1.46554e-07	NADH dehydrogenase subunit 4
MH645953.1	+	nad4	186367	437	146	2	C->T	CCC->CTC	P->L	0.777778	18	8.06049e-07	NADH dehydrogenase subunit 4
MH645953.1	+	nad4	186379	449	150	2	C->T	CCA->CTA	P->L	0.793103	29	5.39843e-11	NADH dehydrogenase subunit 4
MH645953.1	+	nad4	188077	714	238	3	A->C	CCA->CCC	P->P	0.990909	110	1.226e-63	NADH dehydrogenase subunit 4
MH645953.1	+	nad4	188457	1094	365	2	G->A	AGA->AAA	R->K	1	148	1.69509e-88	NADH dehydrogenase subunit 4
MH645953.1	+	nad4	188718	1355	452	2	C->T	CCA->CTA	P->L	0.9	50	3.44803e-23	NADH dehydrogenase subunit 4
MH645953.1	+	nad4	188736	1373	458	2	C->T	TCC->TTC	S->F	0.735294	34	1.98194e-11	NADH dehydrogenase subunit 4
MH645953.1	-	nad4L	486470	11	4	2	C->T	TCT->TTT	S->F	0.833333	18	1.46554e-07	NADH dehydrogenase subunit 4L
MH645953.1	-	nad4L	486464	17	6	2	C->T	TCA->TTA	S->L	0.888889	18	2.09363e-08	NADH dehydrogenase subunit 4L
MH645953.1	-	nad4L	486456	25	9	1	C->T	CGG->TGG	R->W	0.823529	17	4.88514e-07	NADH dehydrogenase subunit 4L
MH645953.1	-	nad4L	486332	149	50	2	C->T	TCA->TTA	S->L	0.875	8	0.000699301	NADH dehydrogenase subunit 4L
MH645953.1	-	nad4L	486323	158	53	2	C->T	TCA->TTA	S->L	0.888889	9	0.000205677	NADH dehydrogenase subunit 4L
MH645953.1	-	nad4L	486314	167	56	2	C->T	CCA->CTA	P->L	0.888889	9	0.000205677	NADH dehydrogenase subunit 4L
MH645953.1	-	nad4L	486281	200	67	2	C->T	TCA->TTA	S->L	0.882353	17	7.32771e-08	NADH dehydrogenase subunit 4L
MH645953.1	-	nad4L	486230	251	84	2	C->T	TCT->TTT	S->F	0.878788	33	9.14823e-15	NADH dehydrogenase subunit 4L
MH645953.1	+	nad5	26544	155	52	2	C->T	CCG->CTG	P->L	0.822222	45	8.5365e-18	NADH dehydrogenase subunit 5
MH645953.1	+	nad5	27486	242	81	2	C->T	CCG->CTG	P->L	0.823529	34	1.34902e-13	NADH dehydrogenase subunit 5
MH645953.1	+	nad5	27516	272	91	2	C->T	TCC->TTC	S->F	0.829787	47	7.48948e-19	NADH dehydrogenase subunit 5
MH645953.1	+	nad5	27603	359	120	2	C->T	TCT->TTT	S->F	0.926829	82	3.72536e-40	NADH dehydrogenase subunit 5
MH645953.1	+	nad5	27618	374	125	2	C->T	CCA->CTA	P->L	0.929412	85	7.28896e-42	NADH dehydrogenase subunit 5
MH645953.1	+	nad5	27642	398	133	2	C->T	TCT->TTT	S->F	0.920455	88	1.92097e-42	NADH dehydrogenase subunit 5
MH645953.1	+	nad5	27750	506	169	2	C->T	CCT->CTT	P->L	0.901961	51	9.55889e-24	NADH dehydrogenase subunit 5
MH645953.1	+	nad5	27783	539	180	2	C->T	CCT->CTT	P->L	0.861111	36	1.69351e-15	NADH dehydrogenase subunit 5
MH645953.1	+	nad5	27792	548	183	2	C->T	TCG->TTG	S->L	0.782609	23	1.19367e-08	NADH dehydrogenase subunit 5
MH645953.1	+	nad5	27852	608	203	2	C->T	GCC->GTC	A->V	0.65	20	6.44216e-06	NADH dehydrogenase subunit 5
MH645953.1	+	nad5	27873	629	210	2	C->T	TCT->TTT	S->F	0.869565	23	3.15786e-10	NADH dehydrogenase subunit 5
MH645953.1	+	nad5	27875	631	211	1	C->T	CGC->TGC	R->C	0.869565	23	3.15786e-10	NADH dehydrogenase subunit 5
MH645953.1	+	nad5	27920	676	226	1	C->T	CTT->TTT	L->F	0.96	25	2.05679e-13	NADH dehydrogenase subunit 5
MH645953.1	+	nad5	27957	713	238	2	C->T	TCG->TTG	S->L	1	15	6.44673e-09	NADH dehydrogenase subunit 5
MH645953.1	+	nad5	27969	725	242	2	C->T	TCA->TTA	S->L	1	22	4.75263e-13	NADH dehydrogenase subunit 5
MH645953.1	+	nad5	28079	835	279	1	C->T	CCA->TCA	P->S	0.891892	74	1.5256e-33	NADH dehydrogenase subunit 5
MH645953.1	+	nad5	28119	875	292	2	C->T	ACG->ATG	T->M	0.746479	71	8.13576e-24	NADH dehydrogenase subunit 5
MH645953.1	+	nad5	28551	1307	436	2	C->T	TCA->TTA	S->L	0.978723	47	2.95257e-26	NADH dehydrogenase subunit 5
MH645953.1	+	nad5	237951	1547	516	2	C->T	ACC->ATC	T->I	0.736842	19	1.20254e-06	NADH dehydrogenase subunit 5
MH645953.1	+	nad5	237969	1565	522	2	C->T	CCG->CTG	P->L	0.625	24	1.19597e-06	NADH dehydrogenase subunit 5
MH645953.1	+	nad5	237981	1577	526	2	C->T	TCA->TTA	S->L	0.695652	23	2.4726e-07	NADH dehydrogenase subunit 5
MH645953.1	+	nad5	237990	1586	529	2	C->T	TCT->TTT	S->F	0.76	25	5.82452e-09	NADH dehydrogenase subunit 5
MH645953.1	+	nad5	238011	1607	536	2	C->T	CCC->CTC	P->L	0.882353	34	2.59427e-15	NADH dehydrogenase subunit 5
MH645953.1	+	nad5	239422	1913	638	2	C->T	TCT->TTT	S->F	0.888889	36	2.06525e-16	NADH dehydrogenase subunit 5
MH645953.1	+	nad5	239424	1915	639	1	C->T	CGT->TGT	R->C	0.916667	36	2.06525e-17	NADH dehydrogenase subunit 5
MH645953.1	+	nad5	239464	1955	652	2	C->T	GCG->GTG	A->V	0.806452	31	4.99493e-12	NADH dehydrogenase subunit 5
MH645953.1	+	nad6	261243	26	9	2	C->T	CCT->CTT	P->L	1	13	9.61483e-08	NADH dehydrogenase subunit 6
MH645953.1	+	nad6	261378	161	54	2	C->T	CCA->CTA	P->L	0.833333	18	1.46554e-07	NADH dehydrogenase subunit 6
MH645953.1	+	nad6	261386	169	57	1	C->T	CAT->TAT	H->Y	0.952381	21	4.08726e-11	NADH dehydrogenase subunit 6
MH645953.1	+	nad6	261408	191	64	2	C->T	TCA->TTA	S->L	0.931034	29	1.54653e-14	NADH dehydrogenase subunit 6
MH645953.1	+	nad6	261663	446	149	2	C->T	TCC->TTC	S->F	0.939394	66	2.42957e-33	NADH dehydrogenase subunit 6
MH645953.1	+	nad6	261680	463	155	1	C->T	CCT->TCT	P->S	0.985714	70	7.5676e-40	NADH dehydrogenase subunit 6
MH645953.1	+	nad6	261786	569	190	2	C->T	TCT->TTT	S->F	0.833333	18	1.46554e-07	NADH dehydrogenase subunit 6
MH645953.1	-	nad7	579775	38	13	2	C->T	TCG->TTG	S->L	0.73913	46	2.1709e-15	NADH dehydrogenase subunit 7
MH645953.1	-	nad7	579736	77	26	2	C->T	TCA->TTA	S->L	0.857143	42	7.30921e-18	NADH dehydrogenase subunit 7
MH645953.1	-	nad7	579730	83	28	2	C->T	TCA->TTA	S->L	0.756098	41	3.00805e-14	NADH dehydrogenase subunit 7
MH645953.1	-	nad7	579676	137	46	2	C->T	TCA->TTA	S->L	0.421053	19	0.00154553	NADH dehydrogenase subunit 7
MH645953.1	-	nad7	578730	200	67	2	C->T	TCT->TTT	S->F	0.85	20	1.28476e-08	NADH dehydrogenase subunit 7
MH645953.1	-	nad7	578721	209	70	2	C->T	TCA->TTA	S->L	0.789474	19	2.50529e-07	NADH dehydrogenase subunit 7
MH645953.1	-	nad7	577044	224	75	2	C->T	ACG->ATG	T->M	1	37	5.72695e-22	NADH dehydrogenase subunit 7
MH645953.1	-	nad7	577024	244	82	1	C->T	CAT->TAT	H->Y	0.684211	38	1.7613e-11	NADH dehydrogenase subunit 7
MH645953.1	-	nad7	577017	251	84	2	C->T	TCA->TTA	S->L	0.657895	38	6.90971e-11	NADH dehydrogenase subunit 7
MH645953.1	-	nad7	576953	315	105	3	C->T	TTC->TTT	F->F	0.318182	44	1.78725e-05	NADH dehydrogenase subunit 7
MH645953.1	-	nad7	576952	316	106	1	C->T	CGT->TGT	R->C	0.840909	44	4.41073e-18	NADH dehydrogenase subunit 7
MH645953.1	-	nad7	576933	335	112	2	C->T	TCA->TTA	S->L	0.9	50	3.44803e-23	NADH dehydrogenase subunit 7
MH645953.1	-	nad7	576924	344	115	2	C->T	TCA->TTA	S->L	0.844828	58	6.96241e-24	NADH dehydrogenase subunit 7
MH645953.1	-	nad7	576885	383	128	2	C->T	TCA->TTA	S->L	0.948052	77	1.13499e-39	NADH dehydrogenase subunit 7
MH645953.1	-	nad7	576735	533	178	2	C->T	TCC->TTC	S->F	0.927711	83	1.00472e-40	NADH dehydrogenase subunit 7
MH645953.1	-	nad7	576690	578	193	2	C->T	TCA->TTA	S->L	0.935897	78	4.9837e-39	NADH dehydrogenase subunit 7
MH645953.1	-	nad7	575456	769	257	1	C->T	CGC->TGC	R->C	0.72	25	2.66264e-08	NADH dehydrogenase subunit 7
MH645953.1	-	nad7	573335	1050	350	3	C->T	CCC->CCT	P->P	0.6	25	1.45225e-06	NADH dehydrogenase subunit 7
MH645953.1	-	nad7	573328	1057	353	1	C->T	CGT->TGT	R->C	0.923077	26	7.62222e-13	NADH dehydrogenase subunit 7
MH645953.1	-	nad7	573306	1079	360	2	C->T	TCT->TTT	S->F	0.791667	24	3.6826e-09	NADH dehydrogenase subunit 7
MH645953.1	-	nad7	573297	1088	363	2	C->T	TCA->TTA	S->L	0.551724	29	8.48721e-07	NADH dehydrogenase subunit 7
MH645953.1	-	nad7	573282	1103	368	2	C->T	TCT->TTT	S->F	0.703704	27	1.20886e-08	NADH dehydrogenase subunit 7
MH645953.1	-	nad7	573261	1124	375	2	C->T	CCA->CTA	P->L	0.6	20	2.25476e-05	NADH dehydrogenase subunit 7
MH645953.1	-	nad7	573219	1166	389	2	C->T	TCT->TTT	S->F	0.647059	17	4.32579e-05	NADH dehydrogenase subunit 7
MH645953.1	-	nad9	292543	14	5	2	C->T	TCC->TTC	S->F	0.6875	32	8.02916e-10	NADH dehydrogenase subunit 9
MH645953.1	-	nad9	292500	57	19	3	C->A	GTC->GTA	V->V	0.863636	22	1.0931e-09	NADH dehydrogenase subunit 9
MH645953.1	-	nad9	292465	92	31	2	C->T	TCT->TTT	S->F	0.666667	18	1.48313e-05	NADH dehydrogenase subunit 9
MH645953.1	-	nad9	292390	167	56	2	C->T	TCG->TTG	S->L	0.884615	26	7.36815e-12	NADH dehydrogenase subunit 9
MH645953.1	-	nad9	292367	190	64	1	C->T	CAT->TAT	H->Y	0.925926	27	2.08532e-13	NADH dehydrogenase subunit 9
MH645953.1	-	nad9	292259	298	100	1	C->T	CCG->TCG	P->S	0.857143	42	7.30921e-18	NADH dehydrogenase subunit 9
MH645953.1	-	nad9	292229	328	110	1	C->T	CGG->TGG	R->W	0.815789	38	6.5838e-15	NADH dehydrogenase subunit 9
MH645953.1	-	nad9	292189	368	123	2	C->T	TCC->TTC	S->F	0.638889	36	5.93422e-10	NADH dehydrogenase subunit 9
MH645953.1	-	nad9	292159	398	133	2	C->T	TCA->TTA	S->L	0.84375	32	2.37854e-13	NADH dehydrogenase subunit 9
MH645953.1	-	nad9	292118	439	147	1	C->T	CTT->TTT	L->F	0.771429	35	1.29257e-12	NADH dehydrogenase subunit 9
MH645953.1	-	nad9	292018	539	180	2	C->T	TCT->TTT	S->F	0.956522	23	2.91495e-12	NADH dehydrogenase subunit 9
MH645953.1	+	rpl10	625702	83	28	2	C->T	TCA->TTA	S->L	0.75	12	0.00016826	ribosomal protein L10
MH645953.1	+	rpl10	625720	101	34	2	C->T	TCG->TTG	S->L	0.75	12	0.00016826	ribosomal protein L10
MH645953.1	+	rpl10	625753	134	45	2	C->T	CCA->CTA	P->L	0.875	8	0.000699301	ribosomal protein L10
MH645953.1	+	rpl16	18232	6	2	3	C->T	CTC->CTT	L->L	1	43	1.50658e-25	ribosomal protein L16
MH645953.1	+	rpl16	18263	37	13	1	C->T	CAG->TAG	Q->*	0.948718	39	3.01282e-20	ribosomal protein L16
MH645953.1	+	rpl16	18411	185	62	2	C->T	ACT->ATT	T->I	0.894737	38	1.62391e-17	ribosomal protein L16
MH645953.1	+	rpl16	18475	249	83	3	C->T	ATC->ATT	I->I	0.169811	53	0.00134951	ribosomal protein L16
MH645953.1	+	rpl16	18539	313	105	1	C->T	CTC->TTC	L->F	1	67	6.67426e-40	ribosomal protein L16
MH645953.1	+	rpl16	18708	482	161	2	C->T	CCA->CTA	P->L	1	64	4.17517e-38	ribosomal protein L16
MH645953.1	+	rpl16	18714	488	163	2	C->T	TCG->TTG	S->L	1	64	4.17517e-38	ribosomal protein L16
MH645953.1	+	rpl2	12762	215	72	2	C->T	CCA->CTA	P->L	1	25	7.91073e-15	ribosomal protein L2
MH645953.1	-	rpl5	603603	35	12	2	C->T	TCA->TTA	S->L	0.869565	23	3.15786e-10	ribosomal protein L5
MH645953.1	-	rpl5	603591	47	16	2	C->T	CCG->CTG	P->L	0.631579	19	1.86107e-05	ribosomal protein L5
MH645953.1	-	rpl5	603579	59	20	2	C->T	CCG->CTG	P->L	0.789474	19	2.50529e-07	ribosomal protein L5
MH645953.1	-	rpl5	603574	64	22	1	C->T	CAC->TAC	H->Y	0.736842	19	1.20254e-06	ribosomal protein L5
MH645953.1	-	rpl5	603546	92	31	2	C->T	TCG->TTG	S->L	0.857143	14	2.99128e-06	ribosomal protein L5
MH645953.1	-	rpl5	603469	169	57	1	C->T	CCG->TCG	P->S	1	32	5.45666e-19	ribosomal protein L5
MH645953.1	-	rpl5	603466	172	58	1	C->T	CGC->TGC	R->C	1	32	5.45666e-19	ribosomal protein L5
MH645953.1	-	rpl5	603188	450	150	3	C->T	ATC->ATT	I->I	0.986301	73	1.25844e-41	ribosomal protein L5
MH645953.1	-	rpl5	603120	518	173	2	C->T	CCA->CTA	P->L	0.928571	56	1.24846e-27	ribosomal protein L5
MH645953.1	-	rpl5	603117	521	174	2	C->T	CCG->CTG	P->L	0.964286	56	4.23206e-30	ribosomal protein L5
MH645953.1	+	rps1	217249	26	9	2	C->T	TCA->TTA	S->L	1	11	1.41757e-06	ribosomal protein S1
MH645953.1	+	rps1	217384	161	54	2	C->T	CCT->CTT	P->L	0.75	12	0.00016826	ribosomal protein S1
MH645953.1	+	rps1	217435	212	71	2	C->T	TCC->TTC	S->F	0.857143	21	3.76028e-09	ribosomal protein S1
MH645953.1	-	rps12	256452	71	24	2	C->T	TCG->TTG	S->L	0.958134	836	0	ribosomal protein S12
MH645953.1	-	rps12	256423	100	34	1	C->T	CGC->TGC	R->C	0.990847	874	0	ribosomal protein S12
MH645953.1	-	rps12	256419	104	35	2	C->T	CCG->CTG	P->L	0.963719	882	0	ribosomal protein S12
MH645953.1	-	rps12	256327	196	66	1	C->T	CAC->TAC	H->Y	0.993137	1020	0	ribosomal protein S12
MH645953.1	-	rps12	256302	221	74	2	C->T	TCG->TTG	S->L	0.910417	960	0	ribosomal protein S12
MH645953.1	-	rps12	256254	269	90	2	C->T	TCG->TTG	S->L	0.983824	680	0	ribosomal protein S12
MH645953.1	-	rps12	256239	284	95	2	C->T	TCC->TTC	S->F	0.980736	571	1.67834099892271e-319	ribosomal protein S12
MH645953.1	-	rps14	602802	271	91	1	C->T	CCT->TCT	P->S	0.982456	57	3.74518e-32	ribosomal protein S14
MH645953.1	-	rps19	59410	116	39	2	C->T	TCG->TTG	S->L	0.809524	63	4.32878e-24	ribosomal protein S19
MH645953.1	-	rps19	59400	126	42	3	C->T	TTC->TTT	F->F	0.142857	63	0.00143733	ribosomal protein S19
MH645953.1	-	rps19	59363	163	55	1	C->T	CCT->TCT	P->S	0.6	50	1.60454e-12	ribosomal protein S19
MH645953.1	-	rps19	59362	164	55	2	C->T	CCT->CTT	P->L	0.96	50	1.31429e-26	ribosomal protein S19
MH645953.1	+	rps3	16736	92	31	2	C->T	TCA->TTA	S->L	1	8	7.77001e-05	ribosomal protein S3
MH645953.1	+	rps3	16770	126	42	3	C->T	TTC->TTT	F->F	0.666667	15	9.995e-05	ribosomal protein S3
MH645953.1	+	rps3	17156	512	171	2	C->T	TCA->TTA	S->L	0.3	30	0.000967802	ribosomal protein S3
MH645953.1	+	rps3	17343	699	233	3	C->T	CCC->CCT	P->P	0.818182	33	4.51923e-13	ribosomal protein S3
MH645953.1	+	rps3	17357	713	238	2	C->T	TCG->TTG	S->L	0.62963	27	1.78912e-07	ribosomal protein S3
MH645953.1	+	rps3	17675	1031	344	2	C->T	CCA->CTA	P->L	0.923077	52	2.32012e-25	ribosomal protein S3
MH645953.1	+	rps3	18008	1364	455	2	C->T	CCG->CTG	P->L	0.878788	33	9.14823e-15	ribosomal protein S3
MH645953.1	+	rps3	18035	1391	464	2	C->T	CCG->CTG	P->L	0.885714	35	7.33165e-16	ribosomal protein S3
MH645953.1	+	rps3	18146	1502	501	2	C->T	TCA->TTA	S->L	0.97561	41	9.88736e-23	ribosomal protein S3
MH645953.1	+	rps3	18232	1588	530	1	C->T	CCT->TCT	P->S	1	43	1.50658e-25	ribosomal protein S3
MH645953.1	+	rps3	18263	1619	540	2	C->T	TCA->TTA	S->L	0.948718	39	3.01282e-20	ribosomal protein S3
MH645953.1	+	rps4	259542	38	13	2	C->T	TCA->TTA	S->L	0.9	20	1.67578e-09	ribosomal protein S4
MH645953.1	+	rps4	259637	133	45	1	C->T	CCG->TCG	P->S	0.965517	29	9.97763e-16	ribosomal protein S4
MH645953.1	+	rps4	259688	184	62	1	C->T	CCC->TCC	P->S	0.914286	35	7.51964e-17	ribosomal protein S4
MH645953.1	+	rps4	259761	257	86	2	C->T	CCA->CTA	P->L	0.909091	44	7.41299e-21	ribosomal protein S4
MH645953.1	+	rps4	259770	266	89	2	C->T	CCA->CTA	P->L	0.956522	46	2.74589e-24	ribosomal protein S4
MH645953.1	+	rps4	259782	278	93	2	C->T	TCG->TTG	S->L	0.958333	48	1.90363e-25	ribosomal protein S4
MH645953.1	+	rps4	259794	290	97	2	C->T	CCG->CTG	P->L	0.957447	47	7.2338e-25	ribosomal protein S4
MH645953.1	+	rps4	259839	335	112	2	C->T	CCG->CTG	P->L	1	44	3.80974e-26	ribosomal protein S4
MH645953.1	+	rps4	259968	464	155	2	C->T	TCT->TTT	S->F	0.896552	29	1.64963e-13	ribosomal protein S4
MH645953.1	+	rps4	259986	482	161	2	C->T	TCA->TTA	S->L	0.933333	30	4.19399e-15	ribosomal protein S4
MH645953.1	+	rps4	260289	785	262	2	C->T	CCT->CTT	P->L	0.666667	36	1.57439e-10	ribosomal protein S4
MH645953.1	+	rps4	260418	914	305	2	C->T	TCG->TTG	S->L	0.642857	14	0.000289855	ribosomal protein S4
MH645953.1	+	rps4	260429	925	309	1	C->T	CAT->TAT	H->Y	0.7	10	0.00154799	ribosomal protein S4
MH645953.1	+	rps4	260505	1001	334	2	C->T	CCA->CTA	P->L	0.818182	11	0.000110571	ribosomal protein S4
MH645953.1	+	rps4	260514	1010	337	2	C->T	CCT->CTT	P->L	0.75	12	0.00016826	ribosomal protein S4
MH645953.1	+	rps4	260519	1015	339	1	C->T	CGG->TGG	R->W	0.75	12	0.00016826	ribosomal protein S4
MH645953.1	+	rps7	379158	116	39	2	C->T	CCA->CTA	P->L	0.956522	23	2.91495e-12	ribosomal protein S7
MH645953.1	+	sdh3	318172	54	18	3	C->T	CTC->CTT	L->L	0.281947	493	1.65916e-47	succinate dehydrogenase cytochrome subunit 3
MH645953.1	+	sdh3	318185	67	23	1	C->T	CCA->TCA	P->S	0.995671	462	2.88647e-272	succinate dehydrogenase cytochrome subunit 3
MH645953.1	+	sdh3	318192	74	25	2	C->T	TCC->TTC	S->F	0.991398	465	8.38364e-270	succinate dehydrogenase cytochrome subunit 3
MH645953.1	+	sdh4	649273	29	10	2	C->T	TCG->TTG	S->L	1	77	6.82191e-46	succinate dehydrogenase cytochrome subunit 4
MH645953.1	+	sdh4	649283	39	13	3	C->T	CCC->CCT	P->P	0.921053	76	9.49304e-37	succinate dehydrogenase cytochrome subunit 4
MH645953.1	+	sdh4	649399	155	52	2	C->T	CCA->CTA	P->L	0.915493	71	6.36252e-34	succinate dehydrogenase cytochrome subunit 4
MH645953.1	+	sdh4	649409	165	55	3	G->A	TTG->TTA	L->L	1	75	1.07728e-44	succinate dehydrogenase cytochrome subunit 4
MH645953.1	+	sdh4	649447	203	68	2	C->T	CCA->CTA	P->L	0.985507	69	2.96309e-39	succinate dehydrogenase cytochrome subunit 4
MH645953.1	+	sdh4	649503	259	87	1	C->T	CAT->TAT	H->Y	1	46	2.4343e-27	succinate dehydrogenase cytochrome subunit 4
MH645953.1	+	sdh4	649531	287	96	2	T->G	TTG->TGG	L->W	1	26	2.01646e-15	succinate dehydrogenase cytochrome subunit 4
MH645953.1	+	sdh4	649597	353	118	2	C->T	TCC->TTC	S->F	0.846154	13	1.00956e-05	succinate dehydrogenase cytochrome subunit 4
										0.855151	76.1844

## Sheet: Sheet1
atp1
rpl2
rps3
rpl16
atp9
nad5
rps19
nad4
rps1
rps12
nad3
rps4
nad6
nad9
sdh3
nad2
rps7
matR
ccmFn
cox2
ccmC
atp4
nad4L
nad7
cob
rps14
rpl5
rpl10
ccmB
atp8
cox3
sdh4
